# Supplementary material for: Large variations in atrial fibrillation screening practice after ischemic stroke and transient ischemic attack in Sweden: a survey study
Source: BMC Neurol. 2024 Apr 11;24:120. doi: 10.1186/s12883-024-03622-2 (PMC11007877; doi:10.1186/s12883-024-03622-2)
Supplement: Supplementary file 5 — Supplementary Material 5 [file 12883_2024_3622_MOESM5_ESM.xlsx]

## Sheet: Survey data
hospital	accurate	hospital_regtotal	hospital_regTIA	hospital_regstroke	hospital_type	examinated	examinated_tia	telemetry	holter	elr	thumb	method_matrix_other	telemetry_time	telemetry_read	holter_time	method_when_holter	method_when_elr	method_when_thumb	method_again	af_found___1	af_found___2	af_found___3	af_found___4	followup_place___1	followup_place___2	followup_place___3	followup_place___4	followup_place___5	followup_time___1	followup_time___2	followup_time___3	followup_prof___1	followup_prof___2	followup_prof___3	followup_how___1	followup_how___2	followup_how___3	followup_how_2		"Codebook" for variables	Label	Choices/number
1	1	148	41	107	3	2	2	2	4	2	1	1	3	1	2	1	3		2	1	0	0	0	1	0	1	1	0	1	0	0	1	1	0	1	0	1	1		hospital	hospital number
2	1	311	106	205	3	1	1	4	3	2	2	1	1	1	4	3	3	3	2	1	0	1	0	1	1	1	1	0	0	1	0	1	1	1	1	0	0	1		accurate	I hereby confirm that the answers in this survey are correct	1=yes, 0=no
3	1	483	91	392	2	1	1	4	2	3	1	1	3	1	4	3	3		3	1	0	1	0	1	0	0	0	0	1	0	0	1	1	0	1	0	1	1		hospital_regtotal	Total number of registrations in Riksstroke 2021	#
4	1	595	235	360	1	2	2	1	4	1	1	1			4	3			2	1	0	0	0	1	0	0	0	0	1	0	0	0	1	0	1	1	1	1		hospital_regTIA	Number of TIA registrations in Riksstroke 2021	#
5	1	187	55	132	3	1	1	3	4	2	2	1	1	1	1	1	2	1	2	1	0	0	0	0	1	0	1	0	0	1	0	1	0	0	1	0	0	1		hospital_regstroke	Number of ischemic stroke registrations in Riksstroke 2021	#
6	1	302	114	188	3	2	2	4	2	2	1	1	1	4	2	3	3		2	1	0	0	0	1	0	0	0	0	1	0	0	1	1	0	1	0	0	1		hospital_type	Hospital type classification	1=University hospital, 2=Large non-university hospital, 3=Small non-university hospital
7	1	235	76	159	3	2	2	4	2	2	4	2	2	4	2	3	3	1	2	1	0	1	0	1	0	0	0	0	0	1	0	1	1	0	1	0	0	1		examinated	At our stroke unit the proportion of patients with ischemic stroke (without known AF) being screened for AF is:	1=≥95%, 2=75-94%, 3=50-74%, 4=<50%
8	1	158	55	103	3	1	1	4	2	2	1	2	1	1	4	2	3		2	1	0	0	0	1	0	0	0	0	1	0	0	1	1	1	1	0	0	1		examinated_tia	At our stroke unit the proportion of patients with TIA (without known AF) being screened for AF is:	1=≥95%, 2=75-94%, 3=50-74%, 4=<50%
9	1	442	163	279	3	1	1	4	2	2	3	1	2	1	3	3	3	2	2	1	1	0	0	1	0	0	1	0	0	1	0	1	1	0	1	0	0	1		telemetry	Following AF screening modalities are used: Inpatient telemetry ECG	1=never, 2=rarely, 3=often, 4=first choice
10	1	695	146	549	1	2	3	4	4	2	2	1	2	3	3	3	3	1	2	1	1	1	0	0	0	0	1	0	1	0	0	1	0	0	1	0	0	1		holter	Following AF screening modalities are used: Holter ECG	1=never, 2=rarely, 3=often, 4=first choice
11	1	383	87	296	1	1	1	4	2	1	1	1	1	1	2	3			2	1	0	0	0	1	0	0	1	0	0	1	0	0	1	0	1	0	0	1		elr	Following AF screening modalities are used: Event loop recorder	1=never, 2=rarely, 3=often, 4=first choice
12	1	763	198	565	1	1	1	1	4	2	1				2	1	3		2	1	0	0	0	0	0	0	1	0	0	1	0	1	0	0	1	0	0	1		thumb	Following AF screening modalities are used: Handheld ECG	1=never, 2=rarely, 3=often, 4=first choice
13	1	252	65	187	3	2	2	4	1	1	2		2	1				2	3	1	0	0	0	0	0	0	1	0	0	1	0	1	0	0	1	0	0	1		method_matrix_other	Following AF screening modalities are used: other	1=never, 2=rarely, 3=often, 4=first choice
14	1	1401	460	941	2	2	2	4	2	1	3	1	2	1	2	2		1	2	1	0	0	0	1	0	0	1	0	0	1	0	1	1	0	1	1	0	1		telemetry_time	If inpatient telemetry ECG is used, which monitoring duration is most common?	1=0-24hr, 2=25-48hr, 3=49-72hr, 4=>72hr
15	1	817	315	502	2	1	1	4	2	2	3		2	1	1	3	3	1	2	1	1	1	0	1	1	0	1	0	0	1	0	1	1	0	1	0	0	3		telemetry_read	If inpatient telemetry ECG is used, who does the ECG reading routinely?	1=Physician responsible for the patient at the stroke unit, 2=Cardiologist, 3=Nurse at the stroke unit, 4=other, specify below
16	1	495	49	446	1	1	1	4	2	1	3		2	1	2	3		2	2	1	1	0	0	0	1	0	1	0	1	1	1	1	1	0	1	0	0	1		holter_time	If Holter ECG is used, which monitoring duration is most common?	1=24hr, 2=48hr, 3=72hr, 4=>72hr
17	1	152	40	112	3	1	1	4	2	2	3		2	1	2	3	3	3	2	1	0	0	0	1	0	1	0	0	1	0	0	1	1	0	1	0	0	1		method_when_holter	If Holter ECG is used, when is the ECG recording started routinely?	1=In connection to hospital stay, 2=The patient gets a scheduled appointment after hospital discharge, 3=The patient is referred
18	1	899	211	688	1	1	1	4	2	1	3		3	1	2	3		1	2	1	0	0	0	0	1	0	1	1	1	1	0	1	1	0	1	0	1	3		method_when_elr	If event loop recorder is used, when is the ECG recording started routinely?	1=In connection to hospital stay, 2=The patient gets a scheduled appointment after hospital discharge, 3=The patient is referred
19	1	819	230	589	1	3	3	4	2	1	4	2	4	1	4	3		1	2	1	0	0	0	0	0	0	1	0	0	0	1	1	0	0	1	0	0	1		method_when_thumb	If handheld ECG is used, when is the ECG recording started routinely?	1=In connection to hospital stay, 2=The patient gets a scheduled appointment after hospital discharge, 3=The patient is referred
20	1	94	33	61	3	1	1	4	3	2	3		3	1	2	3	3	3	2	0	0	0	1	1	0	0	1	0	1	1	0	1	1	0	1	0	0	1		method_again	Is AF screening repeated?	1=Yes, routinely, 2=Yes, if high suspicion of cardiac embolization, 3=No
21	1	232	88	144	2	4	4	1	4	1	1				1	1			2	1	0	0	0	0	0	0	1	0	0	0	1	1	0	0	1	0	1	1		af_found___1	If AF is diagnosed after hospital discharge the patient is (multiple answers possible): Contacted by responsible physician at the stroke unit/stroke outpatient department	1=checked, 0=unchecked
22	1	985	313	672	2	2	1	4	1	1	2		1	1				1	2	0	1	0	0	1	0	0	1	0	1	1	0	1	1	0	1	0	1	1		af_found___2	If AF is diagnosed after hospital discharge the patient is (multiple answers possible): Referred to general practitioner	1=checked, 0=unchecked
23	1	353	162	191	2	2	2	4	2	1	2	1	2	1	3	3		3	2	1	0	0	0	1	0	1	1	0	0	1	0	1	1	0	1	1	0	1		af_found___3	If AF is diagnosed after hospital discharge the patient is (multiple answers possible): Referred to cardiologist	1=checked, 0=unchecked
24	1	449	181	268	3	1	2	4	2	2	4		2	3	2	1	2	1	2	1	0	1	0	1	0	0	1	0	1	0	0	1	1	0	1	0	1	1		af_found___4	If AF is diagnosed after hospital discharge the patient is (multiple answers possible): Other, specify below	1=checked, 0=unchecked
25	1	965	288	677	2	1	1	4	2	1	3		1	1	2	3		3	2	0	0	0	1	0	1	0	0	0	0	1	0	1	1	0	1	0	0	1		followup_place___1	After hospitalization for stroke/TIA, general follow-up takes place at (multiple answers possible): Stroke outpatient department	1=checked, 0=unchecked
26	1	430	147	283	2	2	2	4	3	1	1	1	3	4	2	1			3	1	0	0	0	1	0	0	0	0	1	1	0	1	1	0	1	0	1	3		followup_place___2	After hospitalization for stroke/TIA, general follow-up takes place at (multiple answers possible): Neurology outpatient department	1=checked, 0=unchecked
27	1	348	102	246	3	1	1	4	2	1	2		2	1	2	2		2	2	1	0	0	0	1	0	0	0	0	0	1	0	1	1	0	1	0	0	1		followup_place___3	After hospitalization for stroke/TIA, general follow-up takes place at (multiple answers possible): Internal medicine outpatient department	1=checked, 0=unchecked
28	1	302	39	263	2	2	1	2	4	1	1	1	1	1	2	1			2	1	0	0	0	0	0	0	1	0	0	1	0	1	0	0	1	0	0	1		followup_place___4	After hospitalization for stroke/TIA, general follow-up takes place at (multiple answers possible): General practitioner	1=checked, 0=unchecked
29	1	267	89	178	3	1	1	4	2	2	3		2	1	2	3	3	3	2	1	0	0	0	1	0	1	1	0	1	0	0	1	1	1	1	1	1	3		followup_place___5	After hospitalization for stroke/TIA, general follow-up takes place at (multiple answers possible): Other, specify below	1=checked, 0=unchecked
30	1	352	124	228	2	1	1	4	2	1	3		2	1	1	3		1	2	1	0	0	0	1	0	0	1	0	0	1	0	1	0	0	1	0	0	1		followup_time___1	When is the general follow-up scheduled? (If multiple appointments multiple answers are possible): <2 months	1=checked, 0=unchecked
31	1	163	63	100	3	2	2	4	1	2	2	1	2	1			2	2	2	1	0	0	0	1	0	1	1	0	0	1	0	1	1	0	1	0	0	1		followup_time___2	When is the general follow-up scheduled? (If multiple appointments multiple answers are possible): 2-4 months	1=checked, 0=unchecked
32	1	268	82	186	3	2	2	4	2	2	2		1	1	3	3	3	3	2	1	0	0	0	1	0	0	0	0	1	0	0	1	1	0	1	0	0	1		followup_time___3	When is the general follow-up scheduled? (If multiple appointments multiple answers are possible): >4 months	1=checked, 0=unchecked
33	1	601	173	428	2	1	1	4	3	2	3		2	1	2	3	3	3	2	1	0	0	0	1	0	0	0	0	0	1	0	1	1	0	1	0	0	1		followup_prof___1	Which profession is responsible for general follow-up? (multiple answers possible): Physician	1=checked, 0=unchecked
34	1	597	174	423	2	2	2	2	4	1	3	1	1	1	1	1		2	2	1	1	0	0	0	0	0	1	0	0	1	0	1	0	0	1	0	0	1		followup_prof___2	Which profession is responsible for general follow-up? (multiple answers possible): Nurse	1=checked, 0=unchecked
35	1	239	85	154	3	2	2	4	3	2	1	2	1	1	2	3	3		2	1	0	0	0	1	0	1	1	0	1	1	0	1	1	1	1	0	1	1		followup_prof___3	Which profession is responsible for general follow-up? (multiple answers possible): Other, specify below	1=checked, 0=unchecked
36	1	124	23	101	3	1	1	4	1	1	2	1	3	1				2	3	1	0	0	0	1	0	0	0	0	0	1	0	1	1	0	1	0	1	1		followup_how___1	What kind of visit for follow-up is scheduled routinely? (multiple answers possible): Physical visit	1=checked, 0=unchecked
37	1	194	65	129	3	1	1	4	1	2	4	1	3	1			3	3	2	1	0	0	0	1	0	0	1	0	0	1	0	1	1	0	1	0	1	1		followup_how___2	What kind of visit for follow-up is scheduled routinely? (multiple answers possible): Digital visit	1=checked, 0=unchecked
38	1	263	86	177	3	1	1	4	3	2	1		3	1	2	2	3		2	1	0	0	0	1	0	0	0	0	0	1	0	1	1	0	1	0	0	1		followup_how___3	What kind of visit for follow-up is scheduled routinely? (multiple answers possible): Telephone contact	1=checked, 0=unchecked
39	1	197	78	119	3	1	1	2	3	1	2	4	1	2	2	1		1	2	1	1	1	0	1	1	0	0	0	1	0	0	1	0	0	1	0	0	1		followup_how_2	Which of these is most common	1=Physical visit, 2=Digital visit, 3=Telephone contact
40	1	466	136	330	2	2	1	4	3	1	3		2	1	1	1		1	2	1	0	0	0	0	0	0	1	0	0	1	0	1	0	0	1	0	0	1
41	1	258	92	166	3	1	1	4	3	1	2		2	1	2	3		3	2	1	0	0	0	1	0	0	1	0	0	1	0	1	1	0	1	0	0	1
42	1	368	68	300	2	1	1	4	3	1	2		2	1	2	3		3	2	1	1	0	0	1	0	0	1	0	1	1	0	0	1	0	1	0	0	1
43	1	358	119	239	3	3	2	2	4	1	1		3	2	3	1			3	1	1	0	0	0	0	0	1	0	0	1	0	1	0	0	1	0	0	1
44	1	379	139	240	2	2	2	4	3	2	4	2	1	1	1	3	3	3	3	1	0	0	0	1	0	0	1	1	0	1	0	1	1	1	1	0	1	1
45	1	249		249	3	1	4	4	2	2	1	1	1	2	1	3	1		2	1	0	0	0	1	0	0	1	0	1	0	0	1	0	0	1	0	0	1
46	1	144	54	90	3	2	2	4	2	2	3	1	2	1	2	3	3	3	2	1	0	0	0	1	0	0	0	0	0	1	1	1	1	0	1	0	0	1
47	1	244	71	173	3	2	2	2	4	2	1	1	2	2	2	1	3		2	1	0	0	0	1	0	0	0	0	0	1	0	1	1	0	1	0	0	1
48	1	172	49	123	3	1	1	4	2	1	2	1	1	4	3	3		1	2	1	0	0	0	1	0	0	0	0	1	1	0	1	1	0	1	0	0	1
49	1	520	161	359	3	2	3	4	1	2	3	1	2	1			3	2	3	1	1	1	0	0	0	0	1	0	0	1	0	1	0	0	1	0	0	1
50	1	525	167	358	2	2	2	1	3	1	4				2	1		1	2	1	1	1	0	0	0	0	1	0	0	1	0	1	0	0	1	0	0	1
51	1	440	98	342	3	1	1	4	2	1	3	1	1	1	2	3		1	2	1	0	0	0	1	0	0	1	0	1	1	0	1	1	0	1	0	1	1
52	1	218	74	144	3	1	1	4	2	2	2		2	1	1	3	3	1	2	1	0	0	0	1	0	0	0	0	1	1	0	1	1	0	1	0	0	1
53	1	97	22	75	3	1	1	4	2	2	1		2	1	2	3	3		2	1	1	1	1	1	0	0	0	0	0	1	0	0	1	1	1	0	1	3
54	1	332	109	223	3	2	1	4	2	1	1	1	2	1	1	3			2	1	0	0	0	1	0	0	1	0	1	1	0	1	0	0	1	0	0	1
55	1	405	159	246	3	1	1	4	2	1	2		2	1	3	3		1	2	1	0	0	0	1	0	0	1	0	0	1	0	1	0	0	1	0	0	1
56	1	613	195	418	1	1	1	4	2	2	3		2	1	2	3	3	2	2	1	0	0	0	0	1	0	0	0	0	1	0	1	1	0	1	0	0	1
57	1	407	89	318	2	1	1	4	2	2	2	2	1	1	2	3	3	3	3	0	1	0	0	0	0	0	1	0	0	1	0	1	0	0	1	0	1	1
58	1	604	155	449	2	2	2	1	3	1	4	1			2	1		1	2	1	0	0	0	1	0	0	1	0	1	1	0	1	1	0	1	0	0	1
59	1	158	25	133	3	1	1	4	2	2	1		2	3	2	3	3		3	1	0	0	0	1	0	0	0	0	0	1	0	0	1	0	1	0	0	1
60	1	602	262	340	2	2	2	4	2	2	3		1	4	1	3	3	2	2	1	0	0	0	1	0	0	0	0	0	1	0	1	1	0	1	0	1	1
61	1	444	112	332	2	1	1	4	2	2	2	1	2	1	1	3	3	3	3	1	0	1	0	1	0	0	1	0	1	0	0	1	1	0	1	1	1	1
62	1	201	60	141	3	1	1	2	4	2	2		1	4	1	1	3	3	2	1	0	0	0	1	0	0	0	0	1	1	0	1	1	0	1	0	0	1
63	1	183	57	126	3	1	1	4	3	2	1	1	2	1	1	2	3		2	1	0	1	0	1	0	0	1	0	0	1	0	0	1	0	1	0	0	1
64	1	215	72	143	3	2	2	4	1	2	3	1	2	1			3	1	2	1	0	0	0	1	0	1	1	0	0	1	0	1	1	0	1	0	0	1
65	1	191	31	160	3	2	2	4	3	2	1		2	1	1	2	3		2	1	0	0	0	1	0	0	1	0	1	0	1	0	1	0	1	0	1	3
66	1	326	94	232	3	1	1	4	2	1	3	1	2	1	2	3		1	2	1	1	0	0	1	0	0	1	0	1	1	0	1	1	0	1	0	0	1
67	1	497	165	332	2	1	1	4	3	2	2	1	2	1	1	3	3	3	2	1	0	0	0	1	0	0	1	0	0	1	1	1	1	1	1	1	0	1
68	1	343	105	238	3	1	1	4	3	1	3	1	1	1	1	2		2	2	1	0	0	0	1	0	0	0	0	0	1	0	1	1	0	1	0	1	1
69	1	449	114	335	1	1	1	4	2	2	2		2	1	1	3	3	1	2	1	0	0	0	1	0	0	0	0	1	0	0	1	1	0	1	0	0	1
70	1	111	23	88	3	1	1	2	4	1	2	1	3	2	3	1		3	2	1	0	1	0	0	1	0	1	0	0	1	0	1	1	0	1	0	0	1
71	1	1581	689	892	2	2	2	4	3	2	1		2	1	3	3	1		2	1	0	0	1	1	1	1	1	0	1	0	0	1	0	0	1	0	1	1
72	1	123	57	66	3	1	1	4	2	1	1	2	2	4	1	2			2	1	0	0	0	0	0	1	1	0	1	1	1	1	1	0	1	0	0	1
